# Supplementary material for: A Sustainable and Low-Cost Route to Design NiFe2O4 Nanoparticles/Biomass-Based Carbon Fibers with Broadband Microwave Absorption
Source: Nanomaterials (Basel). 2022 Nov 18;12(22):4063. doi: 10.3390/nano12224063 (PMC9693991; doi:10.3390/nano12224063)
Supplement: Supplementary file 1 [file nanomaterials-12-04063-s001.zip]

Archive with 1 entries (1 files):
- nanomaterials-2003562-supplementary.pdf
